# Supplementary material for: Direct Cell Reprogramming and Phenotypic Conversion: An Analysis of Experimental Attempts to Transform Astrocytes into Neurons in Adult Animals
Source: Cells. 2023 Feb 14;12(4):618. doi: 10.3390/cells12040618 (PMC9954435; doi:10.3390/cells12040618)
Supplement: Supplementary file 1 [file cells-12-00618-s001.zip]

Archive with 1 entries (1 files):
- cells-2096074-supplementary.pdf
